# Supplementary material for: Identification of Some Glutamic Acid Derivatives with Biological Potential by Computational Methods
Source: Molecules. 2023 May 16;28(10):4123. doi: 10.3390/molecules28104123 (PMC10224408; doi:10.3390/molecules28104123)
Supplement: Supplementary file 1 [file molecules-28-04123-s001.zip]

Archive with 1 entries (1 files):
- molecules-2321460-supplementary.pdf
